# Supplementary material for: Relationship Between Sleep Irregularity and School Non-Attendance Among Japanese Elementary and Junior High School Students
Source: Children (Basel). 2026 Jan 4;13(1):80. doi: 10.3390/children13010080 (PMC12840487; doi:10.3390/children13010080)
Supplement: Supplementary file 1 [file children-13-00080-s001.zip]

Archive with 1 entries (1 files):
- children-4027273-supplementary.pdf
